# Supplementary material for: A computational strategy for finding novel targets and therapeutic compounds for opioid dependence
Source: PLoS One. 2018 Nov 7;13(11):e0207027. doi: 10.1371/journal.pone.0207027 (PMC6221321; doi:10.1371/journal.pone.0207027)
Supplement: S1 Table — (A) Significantly enriched GO terms induced by morphine. (B) Significantly enriched KEGG pathways induced by morphine. (XLSX) [file pone.0207027.s002.xlsx]

## Sheet: Sheet1
S1 Table: Significantly enriched GO terms and KEGG pathways induced by morphine in different phases and their association with harmful effects of drugs.
(A) Significantly enriched GO terms induced by morphine.
GOBPID	Pvalue	OddsRatio	ExpCount	Count	Size	Term	DEGs	Phase	Associated harmful effects
GO:0030322	0.000403	81.5972	0.030099	2	14	stabilization of membrane potential	Kcnk6, Kcnk13	Up-IE	Kcnk13: dependence, health care cost, pleasure, psychological dependence
GO:0010508	0.004	23.8428	0.092447	2	43	positive regulation of autophagy	Plekhf1, Ambra1	Up-IE	Plekhf1 (HM): psychological dependence
GO:0048008	0.005	21.2452	0.103197	2	48	platelet-derived growth factor receptor signaling pathway	Txnip, Csrnp1	Up-IE	Csrnp1: acute, physical dependence
GO:0043067	0.014	3.05742	2.62291	7	1220	regulation of programmed cell death	Sgk1, Txnip, Dapk1, Plekhf1, Trim2, Pim3, Ambra1	Up-IE	Dapk1 (HM): acute, intoxication, psychological dependence; Plekhf1 (HM): psychological dependence; Pim3 (HM): physical dependence
GO:1902578	0.019	2.44361	4.90665	10	2288	single-organism localization	Ptpn14, Sgk1, Kcnk6, Adipor2, Dapk1, Ap5m1, Scrn3, Kcnk13, Pim3, Abcc10	Up-IE	Dapk1 (HM): acute, intoxication, psychological dependence; Ap5m1: acute, physical dependence; Kcnk13: dependence, health care cost, pleasure, psychological dependence; Pim3 (HM): physical dependence
GO:0006470	0.022	9.42534	0.226698	2	108	protein dephosphorylation	Dusp12, Ptpdc1	Up-IE	Dusp12 (HM): physical dependence
GO:0007049	0.029	3.71671	1.17734	4	556	cell cycle	Nedd9, Txnip, Cntd1, Dclre1b	Up-IE
GO:1903146	0.032	7.54005	0.281641	2	131	regulation of mitochondrion degradation	Ambra1, Zfp189	Up-IE
GO:0071805	0.044	6.34858	0.333239	2	155	potassium ion transmembrane transport	Kcnk6, Kcnk13	Up-IE	Kcnk13: dependence, health care cost, pleasure, psychological dependence
GO:0046173	0.004	23.9062	0.0923338	2	34	polyol biosynthetic process	Ptafr, Acer2	Up-M	Ptafr: acute, physical dependence; Acer2: dependence, health care cost, psychological dependence, social harm
GO:0071216	0.005	9.25979	0.350325	3	129	cellular response to biotic stimulus	Irak1, Nfkb1, Ptafr	Up-M	Irak1: acute, physical dependence; Ptafr: acute, physical dependence
GO:0031663	0.006	18.649	0.116775	2	43	lipopolysaccharide-mediated signaling pathway	Irak1, Ptafr	Up-M	Irak1: acute, physical dependence; Ptafr: acute, physical dependence
GO:0030148	0.008	15.5972	0.138501	2	51	sphingolipid biosynthetic process	B4galnt1, Acer2	Up-M	Acer2: dependence, health care cost, psychological dependence, social harm
GO:0006672	0.012	13.1702	0.162942	2	60	ceramide metabolic process	B4galnt1, Acer2	Up-M	Acer2: dependence, health care cost, psychological dependence, social harm
GO:1902680	0.012	2.84702	3.16379	8	1165	positive regulation of RNA biosynthetic process	Btrc, Lhx3, Nfkb1, Pou4f1, Hif3a, Usp16, Med25, Zxdc	Up-M	Btrc: physical dependence; Lhx3: dependence, health care cost, pleasure, psychological dependence
GO:1901617	0.014	6.39011	0.502405	3	185	organic hydroxy compound biosynthetic process	Nfkb1, Ptafr, Acer2	Up-M	Ptafr: acute, physical dependence; Acer2: dependence, health care cost, psychological dependence, social harm
GO:0010558	0.024	2.67647	2.8895	7	1064	negative regulation of macromolecule biosynthetic process	Btrc, Irak1, Nfkb1, Pou4f1, Hif3a, Med25, Acer2	Up-M	Btrc: physical dependence; Irak1: acute, physical dependence; Acer2: dependence, health care cost, psychological dependence, social harm
GO:0002221	0.025	8.66551	0.244413	2	90	pattern recognition receptor signaling pathway	Irak1, Ptafr	Up-M	Irak1: acute, physical dependence; Ptafr: acute, physical dependence
GO:0031327	0.029	2.55525	3.01714	7	1111	negative regulation of cellular biosynthetic process	Btrc, Irak1, Nfkb1, Pou4f1, Hif3a, Med25, Acer2	Up-M	Btrc: physical dependence; Irak1: acute, physical dependence; Acer2: dependence, health care cost, psychological dependence, social harm
GO:0002218	0.03	7.85746	0.268854	2	99	activation of innate immune response	Irak1, Ptafr	Up-M	Irak1: acute, physical dependence; Ptafr: acute, physical dependence
GO:0045935	0.03	2.3903	3.71779	8	1369	positive regulation of nucleobase-containing compound metabolic process	Btrc, Lhx3, Nfkb1, Pou4f1, Hif3a, Usp16, Med25, Zxdc	Up-M	Btrc: physical dependence; Lhx3: dependence, health care cost, pleasure, psychological dependence
GO:0045944	0.036	2.63043	2.48215	6	914	positive regulation of transcription from RNA polymerase II promoter	Lhx3, Nfkb1, Pou4f1, Hif3a, Usp16, Med25	Up-M	Lhx3: dependence, health care cost, pleasure, psychological dependence
GO:0051704	0.042	2.80625	1.92124	5	695	multi-organism process	Irak1, Nfkb1, Pou4f1, Ptafr, Baiap2	Up-M	Irak1: acute, physical dependence; Ptafr: acute, physical dependence; Baiap2: conditioned place preference, dependence, health care cost
GO:0051253	0.044	2.50225	2.60164	6	958	negative regulation of RNA metabolic process	Btrc, Irak1, Nfkb1, Pou4f1, Hif3a, Med25	Up-M	Btrc: physical dependence; Irak1: acute, physical dependence
GO:0009891	0.044	2.19497	4.01924	8	1480	positive regulation of biosynthetic process	Btrc, Lhx3, Nfkb1, Pou4f1, Hif3a, Usp16, Med25, Zxdc	Up-M	Btrc: physical dependence; Lhx3: dependence, health care cost, pleasure, psychological dependence
GO:0006643	0.05	5.85184	0.358472	2	132	membrane lipid metabolic process	B4galnt1, Acer2	Up-M	Acer2: dependence, health care cost, psychological dependence, social harm
GO:0008210	0.001	58.7267	0.040396	2	17	estrogen metabolic process	Cyp1b1, Sult1a1	Up-L
GO:0009791	0.002	12.4822	0.263762	3	111	post-embryonic development	Slc8a1, Trp73, Stk36	Up-L
GO:0042445	0.005	9.61154	0.339802	3	143	hormone metabolic process	Cyp1b1, Sult1a1, Ddo	Up-L
GO:0006584	0.006	19.1163	0.114059	2	48	catecholamine metabolic process	Ddc, Sult1a1	Up-L
GO:0032088	0.008	15.98	0.135446	2	57	negative regulation of NF-kappaB transcription factor activity	Cyp1b1, Cyld	Up-L
GO:0034440	0.013	12.545	0.171089	2	72	lipid oxidation	Slc27a2, Acacb	Up-L
GO:0046620	0.014	11.8642	0.180594	2	76	regulation of organ growth	Trp73, Acacb	Up-L
GO:0048858	0.014	3.8165	1.44475	5	608	cell projection morphogenesis	Numb, Slit3, Tiam1, Cyld, Stk36	Up-L	Numb: acute, dependence, health care cost, physical dependence, physical harm
GO:0006805	0.014	11.7053	0.18297	2	77	xenobiotic metabolic process	Cyp1b1, Sult1a1	Up-L
GO:0009410	0.018	10.4458	0.204356	2	86	response to xenobiotic stimulus	Cyp1b1, Sult1a1	Up-L
GO:0009636	0.019	9.96875	0.213861	2	90	response to toxic substance	Cyp1b1, Ddc	Up-L
GO:0006811	0.025	3.90033	1.1148	4	470	ion transport	Atp10a, Heph, Slc27a2, Lrrc8a	Up-L
GO:0043547	0.027	4.94672	0.648713	3	273	positive regulation of GTPase activity	Tiam1, Dennd6a, Arhgef10	Up-L
GO:0051090	0.034	4.52099	0.708119	3	298	regulation of sequence-specific DNA binding transcription factor activity	Cyp1b1, Cyld, Stk36	Up-L
GO:0007266	0.036	7.11789	0.29703	2	125	Rho protein signal transduction	Tiam1, Arhgef10	Up-L
GO:0043436	0.037	2.93158	1.85822	5	782	oxoacid metabolic process	Cyp1b1, Ddc, Slc27a2, Ddo, Acacb	Up-L
GO:0032012	0.038	4.29851	0.743762	3	313	regulation of ARF protein signal transduction	Tiam1, Dennd6a, Arhgef10	Up-L
GO:0032015	0.038	4.29851	0.743762	3	313	regulation of Ran protein signal transduction	Tiam1, Dennd6a, Arhgef10	Up-L
GO:0032483	0.038	4.29851	0.743762	3	313	regulation of Rab protein signal transduction	Tiam1, Dennd6a, Arhgef10	Up-L
GO:0032485	0.038	4.29851	0.743762	3	313	regulation of Ral protein signal transduction	Tiam1, Dennd6a, Arhgef10	Up-L
GO:0032487	0.038	4.28444	0.746139	3	314	regulation of Rap protein signal transduction	Tiam1, Dennd6a, Arhgef10	Up-L
GO:0032489	0.039	4.25657	0.750891	3	316	regulation of Cdc42 protein signal transduction	Tiam1, Dennd6a, Arhgef10	Up-L
GO:0035020	0.04	4.21543	0.75802	3	319	regulation of Rac protein signal transduction	Tiam1, Dennd6a, Arhgef10	Up-L
GO:0055001	0.043	6.3854	0.330297	2	139	muscle cell development	Nfatc2, Slc8a1	Up-L
GO:0051272	0.048	3.88911	0.819802	3	345	positive regulation of cellular component movement	Cyp1b1, Numb, Slc8a1	Up-L	Numb: acute, dependence, health care cost, physical dependence, physical harm
GO:0030198	0.049	5.92494	0.355653	2	153	extracellular matrix organization	Col4a6, Col27a1	Up-L	Col4a6: dependence, health care cost
GO:0016054	0.05	5.86711	0.358812	2	151	organic acid catabolic process	Slc27a2, Ddo	Up-L
GO:0032482	0.004	23.2619	0.0956153	2	65	Rab protein signal transduction	Rab6a, Ift22	Down-IE
GO:0051649	0.017	3.07193	2.7905	7	1897	establishment of localization in cell	Cckbr, Rab6a, Ryr2, Ift22, Zfand2b, Dctn2, Hook1	Down-IE
GO:0032787	0.021	9.76186	0.223291	2	155	monocarboxylic acid metabolic process	Cyp26a1, Tpi1	Down-IE	Cyp26a1: psychological dependence
GO:0043436	0.026	3.94274	1.15033	4	782	oxoacid metabolic process	Cyp26a1, Tpi1, Them5, Noxred1	Down-IE	Cyp26a1: psychological dependence
GO:0051186	0.046	6.28355	0.342744	2	233	cofactor metabolic process	Tpi1, Them5	Down-IE
GO:0021626	0.000363	102.227	0.0298727	2	6	central nervous system maturation	Cacna1a, Grin1	Down-M	Grin1: physical dependence, physical harm, pleasure
GO:0070588	0.001	7.00281	0.771711	5	155	calcium ion transmembrane transport	Cacna1a, Cacna1d, Grin1, Cacng7, Cacng8	Down-M	Cacna1d: dependence, health care cost, physical harm, pleasure, psychological dependence; Grin1: physical dependence, physical harm, pleasure; Cacng7: dependence, health care cost, physical dependence, physical harm, pleasure, social harm, social
GO:0034622	0.002	7.94299	0.54244	4	111	cellular macromolecular complex assembly	Hist1h3b, Hist1h2bf, H2afy2, Pcdhga3	Down-M	Hist1h3b: physical dependence; H2afy2: dependence, physical harm, pleasure
GO:0006333	0.003	7.29866	0.587496	4	118	chromatin assembly or disassembly	Hist1h3b, Hist1h2bf, H2afy2, Actl6b	Down-M	Hist1h3b: physical dependence; H2afy2: dependence, physical harm, pleasure
GO:0050885	0.003	10.8545	0.298727	3	60	neuromuscular process controlling balance	Cacna1a, Nr4a3, Sox2	Down-M
GO:2000311	0.004	25.5392	0.0896181	2	18	regulation of alpha-amino-3-hydroxy-5-methyl-4-isoxazole propionate selective glutamate receptor activity	Cacng7, Cacng8	Down-M	Cacng7: dependence, health care cost, physical dependence, physical harm, pleasure, social harm, social
GO:0097150	0.004	22.699	0.0995757	2	20	neuronal stem cell maintenance	Hes5, Sox2	Down-M
GO:0043524	0.006	5.89193	0.721924	4	145	negative regulation of neuron apoptotic process	Cacna1a, Gabrb2, Grin1, Nr4a3	Down-M	Grin1: physical dependence, physical harm, pleasure
GO:0035249	0.007	8.24094	0.388345	3	78	synaptic transmission, glutamatergic	Cacna1a, Grin1, Clstn3	Down-M	Grin1: physical dependence, physical harm, pleasure
GO:0045747	0.007	17.0184	0.129448	2	26	positive regulation of Notch signaling pathway	Hes5, Sox2	Down-M
GO:0010628	0.008	2.25016	6.86076	14	1378	positive regulation of gene expression	Aire, C1qbp, Grin1, Hes5, Nr4a3, Pck1, Sox18, Sox2, Ppp2r5d, Tnfsf8, Usf1, Ybx1, Eif5a, Ddx39b	Down-M	Grin1: physical dependence, physical harm, pleasure; Sox18: physical dependence
GO:0009605	0.008	2.48701	4.8247	11	973	response to external stimulus	Cacna1a, Nr4a3, Pck1, Sox2, Tnfsf8, Usf1, Nfasc, Hist1h2bf, Irgm2, Unc93b1, Atg3	Down-M	Atg3: dependence, health care cost, psychological dependence
GO:0061028	0.009	15.7075	0.139406	2	28	establishment of endothelial barrier	Sox18, Marveld2	Down-M	Sox18: physical dependence
GO:0010557	0.011	2.2111	6.43605	13	1306	positive regulation of macromolecule biosynthetic process	Aire, C1qbp, Grin1, Hes5, Nr4a3, Pck1, Sox18, Sox2, Ppp2r5d, Tnfsf8, Usf1, Ybx1, Eif5a	Down-M	Grin1: physical dependence, physical harm, pleasure; Sox18: physical dependence
GO:1903508	0.012	2.2568	5.78535	12	1162	positive regulation of nucleic acid-templated transcription	Aire, Grin1, Hes5, Nr4a3, Pck1, Sox18, Sox2, Ppp2r5d, Tnfsf8, Usf1, Ybx1, Ddx39b	Down-M	Grin1: physical dependence, physical harm, pleasure; Sox18: physical dependence
GO:0021537	0.013	4.63102	0.911117	4	183	telencephalon development	Grin1, Hes5, Nr4a3, Sox2	Down-M	Grin1: physical dependence, physical harm, pleasure
GO:0086010	0.014	12.0062	0.179236	2	36	membrane depolarization during action potential	Cacna1a, Cacna1d	Down-M	Cacna1d: dependence, health care cost, physical harm, pleasure, psychological dependence
GO:0007272	0.014	6.29856	0.502857	3	101	ensheathment of neurons	Cldn5, Hes5, Nfasc	Down-M	Cldn5 (HM): acute, physical dependence
GO:0050658	0.014	6.29856	0.502857	3	101	RNA transport	Nol6, Eif5a, Ddx39b	Down-M
GO:0050803	0.014	6.23458	0.507836	3	102	regulation of synapse structure or activity	Grin1, Clstn3, Clstn1	Down-M	Grin1: physical dependence, physical harm, pleasure
GO:0051254	0.016	2.17956	5.97454	12	1200	positive regulation of RNA metabolic process	Aire, Grin1, Hes5, Nr4a3, Pck1, Sox18, Sox2, Ppp2r5d, Tnfsf8, Usf1, Ybx1, Ddx39b	Down-M	Grin1: physical dependence, physical harm, pleasure; Sox18: physical dependence
GO:0006403	0.017	5.8763	0.537709	3	108	RNA localization	Nol6, Eif5a, Ddx39b	Down-M
GO:0007605	0.017	5.82977	0.541903	3	110	sensory perception of sound	Cacna1d, Gabrb2, Marveld2	Down-M	Cacna1d: dependence, health care cost, physical harm, pleasure, psychological dependence
GO:0006355	0.018	1.84415	11.4994	19	2321	regulation of transcription, DNA-templated	Aire, Anp32a, C1qbp, Grin1, Hes5, Nr4a3, Pck1, Sox18, Sox2, Rcor3, Ppp2r5d, Tnfsf8, Usf1, Ybx1, Casp8ap2, Ddx39b, Narfl, Zfp821, Actl6b	Down-M	Grin1: physical dependence, physical harm, pleasure; Sox18: physical dependence
GO:0051932	0.018	10.4639	0.20413	2	41	synaptic transmission, GABAergic	Gabrb2, Clstn3	Down-M
GO:0006928	0.018	5.71787	0.553123	3	107	movement of cell or subcellular component	Akap3, Nr4a3, Nfasc	Down-M
GO:0007215	0.018	10.3088	0.207002	2	42	glutamate receptor signaling pathway	Cacng7, Cacng8	Down-M	Cacng7: dependence, health care cost, physical dependence, physical harm, pleasure, social harm, social
GO:2001141	0.019	1.77933	13.2187	21	2655	regulation of RNA biosynthetic process	Aire, Anp32a, C1qbp, Cacna1d, Grin1, Hes5, Nr4a3, Pck1, Sox18, Sox2, Rcor3, Ppp2r5d, Tnfsf8, Usf1, Ybx1, Casp8ap2, H2afy2, Ddx39b, Narfl, Zfp821, Actl6b	Down-M	Cacna1d: dependence, health care cost, physical harm, pleasure, psychological dependence; Grin1: physical dependence, physical harm, pleasure; Sox18: physical dependence; H2afy2: dependence, physical harm, pleasure
GO:0019219	0.019	1.74006	14.9115	23	2995	regulation of nucleobase-containing compound metabolic process	Aire, Anp32a, C1qbp, Cacna1d, Grin1, Hes5, Nr4a3, Pck1, Sox18, Sox2, Rcor3, Ppp2r5d, Tnfsf8, Usf1, Ybx1, Casp8ap2, H2afy2, Ddx39b, Narfl, Dscc1, P2ry13, Zfp821, Actl6b	Down-M	Cacna1d: dependence, health care cost, physical harm, pleasure, psychological dependence; Grin1: physical dependence, physical harm, pleasure; Sox18: physical dependence; H2afy2: dependence, physical harm, pleasure
GO:0023051	0.02	4.11355	1.02743	4	209	regulation of signaling	Cacna1a, Grin1, Clstn3, Clstn1	Down-M	Grin1: physical dependence, physical harm, pleasure
GO:0006959	0.021	5.4096	0.582518	3	117	humoral immune response	Aire, C1qbp, Hist1h2bf	Down-M
GO:0032270	0.021	4.00384	1.0502	4	207	positive regulation of cellular protein metabolic process	C1qbp, Casp8ap2, Csnk1e, Eif5a	Down-M
GO:0010646	0.021	3.99368	1.05726	4	215	regulation of cell communication	Cacna1a, Grin1, Clstn3, Clstn1	Down-M	Grin1: physical dependence, physical harm, pleasure
GO:0007423	0.022	3.94017	1.06624	4	216	sensory organ development	Gabrb2, Hes5, Mab21l2, Anp32b	Down-M	Anp32b: physical dependence
GO:0044699	0.022	9.527	0.2327	2	49	single-organism process	Marcksl1, Rbbp9	Down-M
GO:0031328	0.023	2.00223	7.04713	13	1430	positive regulation of cellular biosynthetic process	Aire, C1qbp, Grin1, Hes5, Nr4a3, Pck1, Sox18, Sox2, Ppp2r5d, Tnfsf8, Usf1, Ybx1, Eif5a	Down-M	Grin1: physical dependence, physical harm, pleasure; Sox18: physical dependence
GO:0051168	0.023	8.94783	0.236923	2	48	nuclear export	Nol6, Ddx39b	Down-M
GO:0006323	0.025	5.02794	0.625368	3	127	DNA packaging	Hist1h3b, Hist1h2bf, H2afy2	Down-M	Hist1h3b: physical dependence; H2afy2: dependence, physical harm, pleasure
GO:0034654	0.026	1.71675	13.6403	21	2729	nucleobase-containing compound biosynthetic process	Aire, Anp32a, C1qbp, Cacna1d, Grin1, Hes5, Nr4a3, Pck1, Sox18, Sox2, Rcor3, Ppp2r5d, Tnfsf8, Usf1, Ybx1, Casp8ap2, H2afy2, Ddx39b, Narfl, Zfp821, Actl6b	Down-M	Cacna1d: dependence, health care cost, physical harm, pleasure, psychological dependence; Grin1: physical dependence, physical harm, pleasure; Sox18: physical dependence; H2afy2: dependence, physical harm, pleasure
GO:0015931	0.026	4.93045	0.637284	3	128	nucleobase-containing compound transport	Nol6, Eif5a, Ddx39b	Down-M
GO:0051641	0.027	3.70479	1.1364	4	231	cellular localization	Bub1b, Csnk1e, H2afy2, Tmem33	Down-M	H2afy2: dependence, physical harm, pleasure
GO:0034765	0.029	3.065	1.7127	5	344	regulation of ion transmembrane transport	Cacna1a, Cacna1d, Grin1, Cacng7, Cacng8	Down-M	Cacna1d: dependence, health care cost, physical harm, pleasure, psychological dependence; Grin1: physical dependence, physical harm, pleasure; Cacng7: dependence, health care cost, physical dependence, physical harm, pleasure, social harm, social
GO:0030858	0.029	7.99635	0.263876	2	53	positive regulation of epithelial cell differentiation	Sox2, H2afy2	Down-M	H2afy2: dependence, physical harm, pleasure
GO:0045944	0.03	2.20597	4.35018	9	893	positive regulation of transcription from RNA polymerase II promoter	Aire, Grin1, Hes5, Nr4a3, Sox18, Sox2, Ppp2r5d, Tnfsf8, Ybx1	Down-M	Grin1: physical dependence, physical harm, pleasure; Sox18: physical dependence
GO:0044706	0.031	4.59693	0.682093	3	137	multi-multicellular organism process	C1qbp, Grin1, Acsl4	Down-M	Grin1: physical dependence, physical harm, pleasure; Acsl4 (HM): conditioned place preference, dependence, health care cost, physical dependence
GO:0071824	0.032	4.56261	0.687072	3	138	protein-DNA complex subunit organization	Hist1h3b, Hist1h2bf, H2afy2	Down-M	Hist1h3b: physical dependence; H2afy2: dependence, physical harm, pleasure
GO:0042552	0.033	7.34916	0.286152	2	58	myelination	Cldn5, Nfasc	Down-M	Cldn5 (HM): acute, physical dependence
GO:0070509	0.034	7.28032	0.288769	2	58	calcium ion import	Cacna1a, Cacna1d	Down-M	Cacna1d: dependence, health care cost, physical harm, pleasure, psychological dependence
GO:0006334	0.034	7.22642	0.290822	2	59	nucleosome assembly	Hist1h2bf, H2afy2	Down-M	H2afy2: dependence, physical harm, pleasure
GO:0070838	0.036	2.87455	1.82223	5	366	divalent metal ion transport	Cacna1a, Cacna1d, Grin1, Cacng7, Cacng8	Down-M	Cacna1d: dependence, health care cost, physical harm, pleasure, psychological dependence; Grin1: physical dependence, physical harm, pleasure; Cacng7: dependence, health care cost, physical dependence, physical harm, pleasure, social harm, social
GO:0019226	0.037	6.90895	0.303706	2	61	transmission of nerve impulse	Cacna1a, Nfasc	Down-M
GO:0050830	0.037	6.90895	0.303706	2	61	defense response to Gram-positive bacterium	Tnfsf8, Hist1h2bf	Down-M
GO:0048839	0.037	6.88248	0.304798	2	63	inner ear development	Hes5, Anp32b	Down-M	Anp32b: physical dependence
GO:0051965	0.038	6.79341	0.308685	2	62	positive regulation of synapse assembly	Clstn3, Clstn1	Down-M
GO:0022008	0.042	1.91651	6.12888	11	1231	neurogenesis	Cacna1a, Capzb, Gabrb2, Grin1, Hes5, Kif17, Nr4a3, Sox2, Ppp2r5d, Nfasc, Acsl4	Down-M	Grin1: physical dependence, physical harm, pleasure; Acsl4 (HM): conditioned place preference, dependence, health care cost, physical dependence
GO:1901214	0.042	3.18588	1.30942	4	263	regulation of neuron death	Cacna1a, Gabrb2, Grin1, Nr4a3	Down-M	Grin1: physical dependence, physical harm, pleasure
GO:0050793	0.043	4.04553	0.774794	3	160	regulation of developmental process	Capzb, Csnk1e, Atg3	Down-M	Atg3: dependence, health care cost, psychological dependence
GO:0022898	0.043	4.02168	0.77669	3	156	regulation of transmembrane transporter activity	Cacna1d, Cacng7, Cacng8	Down-M	Cacna1d: dependence, health care cost, physical harm, pleasure, psychological dependence; Cacng7: dependence, health care cost, physical dependence, physical harm, pleasure, social harm, social
GO:0051173	0.045	1.83844	6.98523	12	1403	positive regulation of nitrogen compound metabolic process	Aire, Grin1, Hes5, Nr4a3, Pck1, Sox18, Sox2, Ppp2r5d, Tnfsf8, Usf1, Ybx1, Ddx39b	Down-M	Grin1: physical dependence, physical harm, pleasure; Sox18: physical dependence
GO:0034645	0.049	1.66257	11.1872	17	2275	cellular macromolecule biosynthetic process	Aire, Anp32a, Cacna1d, Grin1, Nr4a3, Pck1, Rcor3, Ppp2r5d, Tnfsf8, Usf1, Casp8ap2, Eif5a, Ddx39b, Narfl, Dscc1, Zfp821, Actl6b	Down-M	Cacna1d: dependence, health care cost, physical harm, pleasure, psychological dependence; Grin1: physical dependence, physical harm, pleasure
GO:0007420	0.049	2.62399	1.99137	5	408	brain development	Cacna1a, Grin1, Hes5, Nr4a3, H2afy2	Down-M	Grin1: physical dependence, physical harm, pleasure; H2afy2: dependence, physical harm, pleasure
GO:0070344	0.000187	129.136	0.0208769	2	9	regulation of fat cell proliferation	Fgf10, Fgf16	Down-L
GO:0050930	0.000469	75.3077	0.0324752	2	14	induction of positive chemotaxis	Fgf10, Cxcl12	Down-L
GO:0050926	0.002	39.2664	0.0579915	2	25	regulation of positive chemotaxis	Fgf10, Cxcl12	Down-L
GO:0032101	0.004	6.59954	0.669955	4	292	regulation of response to external stimulus	Cd55, Fgf10, Cxcl12, Fgf16	Down-L
GO:0001569	0.005	20.9791	0.104385	2	45	patterning of blood vessels	Cxcl12, Tbx20	Down-L
GO:0001763	0.005	9.29552	0.351913	3	155	morphogenesis of a branching structure	Mmp14, Cxcl12, Tbx20	Down-L
GO:0035019	0.006	19.1893	0.113663	2	49	somatic stem cell maintenance	Fgf10, Ldb2	Down-L
GO:0051272	0.008	5.48244	0.800283	4	345	positive regulation of cellular component movement	Fgf10, Mmp14, Cxcl12, Fgf16	Down-L
GO:0048869	0.011	7.01176	0.469775	3	207	cellular developmental process	Akap4, Cd9, Fgd1	Down-L
GO:0050795	0.011	6.91682	0.468571	3	202	regulation of behavior	Fgf10, Cxcl12, Fgf16	Down-L
GO:0071774	0.012	13.0546	0.164696	2	71	response to fibroblast growth factor	Fgf10, Fgf16	Down-L
GO:0030335	0.015	6.18359	0.523352	3	230	positive regulation of cell migration	Fgf10, Mmp14, Fgf16	Down-L
GO:0007368	0.016	11.113	0.192532	2	83	determination of left/right symmetry	Fgf10, Tbx20	Down-L
GO:0022404	0.019	10.1095	0.211089	2	91	molting cycle process	Fgf10, Ldb2	Down-L
GO:0009799	0.02	9.88617	0.215728	2	93	specification of symmetry	Fgf10, Tbx20	Down-L
GO:0050921	0.021	9.61239	0.221857	2	98	positive regulation of chemotaxis	Fgf10, Fgf16	Down-L
GO:0001667	0.024	5.21443	0.61703	3	266	ameboidal-type cell migration	Fgf10, Cxcl12, Fgf16	Down-L
GO:0042633	0.025	8.7284	0.243564	2	105	hair cycle	Fgf10, Ldb2	Down-L
GO:0030307	0.028	8.1697	0.259802	2	112	positive regulation of cell growth	Mmp14, Cxcl12	Down-L
GO:0048754	0.03	7.80433	0.272093	2	123	branching morphogenesis of an epithelial tube	Fgf10, Mmp14	Down-L
GO:2001020	0.032	7.61234	0.278359	2	120	regulation of response to DNA damage stimulus	Fgf10, Cxcl12	Down-L
GO:0034329	0.034	7.36108	0.287638	2	124	cell junction assembly	Cd9, Mmp14	Down-L
GO:0048864	0.034	7.2594	0.291821	2	128	stem cell development	Fgf10, Ldb2	Down-L
GO:0001764	0.037	6.95886	0.303876	2	131	neuron migration	Cxcl12, Tbx20	Down-L
GO:0009987	0.039	7.17999	0.319797	2	105	cellular process	Cd55, Tmem33	Down-L
GO:0045216	0.04	6.69728	0.315474	2	136	cell-cell junction organization	Cd9, Mmp14	Down-L
GO:0010632	0.041	6.59804	0.320113	2	138	regulation of epithelial cell migration	Fgf10, Fgf16	Down-L
GO:0048562	0.043	6.43477	0.328336	2	144	embryonic organ morphogenesis	Mmp14, Tbx20	Down-L
GO:0032504	0.048	3.12853	1.37556	4	593	multicellular organism reproduction	Cd9, Cxcl12, Tubd1, Calr3	Down-L
GO:0090287	0.048	6.0179	0.350269	2	151	regulation of cellular response to growth factor stimulus	Fgf10, Fgf16	Down-L
(B) Significantly enriched KEGG pathways induced by morphine.
KEGGID	Pvalue	OddsRatio	ExpCount	Count	Size	Term	DEGs	Phase	Associated harmful effects
5150	0.006	20.097	0.118616	2	48	Staphylococcus aureus infection	Krt10, Ptafr	Up-M	Ptafr: acute, physical dependence
5140	0.01	15.1173	0.155684	2	63	Leishmaniasis	Irak1, Nfkb1	Up-M	Irak1: acute, physical dependence
4210	0.017	11.3466	0.205107	2	83	Apoptosis	Irak1, Nfkb1	Up-M	Irak1: acute, physical dependence
5142	0.025	9.35165	0.247117	2	100	Chagas disease (American trypanosomiasis)	Irak1, Nfkb1	Up-M	Irak1: acute, physical dependence
4620	0.025	9.35165	0.247117	2	100	Toll-like receptor signaling pathway	Irak1, Nfkb1	Up-M	Irak1: acute, physical dependence
5145	0.035	7.67421	0.299012	2	121	Toxoplasmosis	Irak1, Nfkb1	Up-M	Irak1: acute, physical dependence
4722	0.036	7.54482	0.303954	2	123	Neurotrophin signaling pathway	Irak1, Nfkb1	Up-M	Irak1: acute, physical dependence
3013	0.047	6.45281	0.353377	2	143	RNA transport	Elac1, Nup133	Up-M	Elac1: physical dependence; Nup133: acute, physical dependence
380	0.011	14.3024	0.159143	2	42	Tryptophan metabolism	Cyp1b1, Ddc	Up-L
3320	0.03	8.13197	0.272817	2	72	PPAR signaling pathway	Hmgcs2, Slc27a2	Up-L
4974	0.031	8.0161	0.276606	2	73	Protein digestion and absorption	Slc8a1, Col4a6	Up-L	Col4a6: dependence, health care cost
4146	0.035	7.38404	0.299341	2	79	Peroxisome	Slc27a2, Ddo	Up-L
4020	0.011	17.3353	0.170016	2	172	Calcium signaling pathway	Cckbr, Ryr2	Down-IE
4010	0.005	4.20436	1.64481	6	256	MAPK signaling pathway	Cacna1a, Cacna1d, Dusp14, Zak, Cacng7, Cacng8	Down-M	Cacna1d: dependence, health care cost, physical harm, pleasure, psychological dependence; Cacng7: dependence, health care cost, physical dependence, physical harm, pleasure, social harm, social
4260	0.009	7.76953	0.430478	3	67	Cardiac muscle contraction	Cacna1d, Cacng7, Cacng8	Down-M	Cacna1d: dependence, health care cost, physical harm, pleasure, psychological dependence; Cacng7: dependence, health care cost, physical dependence, physical harm, pleasure, social harm, social
534	0.009	15.4698	0.147776	2	23	Glycosaminoglycan biosynthesis - heparan sulfate	Hs3st1, B3gat1	Down-M
5412	0.01	7.53157	0.443328	3	69	Arrhythmogenic right ventricular cardiomyopathy (ARVC)	Cacna1d, Cacng7, Cacng8	Down-M	Cacna1d: dependence, health care cost, physical harm, pleasure, psychological dependence; Cacng7: dependence, health care cost, physical dependence, physical harm, pleasure, social harm, social
3320	0.011	7.20048	0.462603	3	72	PPAR signaling pathway	Pck1, Acsl4, Fads2	Down-M	Acsl4 (HM): conditioned place preference, dependence, health care cost, physical dependence
4514	0.012	4.91679	0.905931	4	141	Cell adhesion molecules (CAMs)	Cldn5, H2-T22, Jam2, Nfasc	Down-M	Cldn5 (HM): acute, physical dependence
5410	0.013	6.61778	0.501153	3	78	Hypertrophic cardiomyopathy (HCM)	Cacna1d, Cacng7, Cacng8	Down-M	Cacna1d: dependence, health care cost, physical harm, pleasure, psychological dependence; Cacng7: dependence, health care cost, physical dependence, physical harm, pleasure, social harm, social
5414	0.016	6.19896	0.533278	3	83	Dilated cardiomyopathy	Cacna1d, Cacng7, Cacng8	Down-M	Cacna1d: dependence, health care cost, physical harm, pleasure, psychological dependence; Cacng7: dependence, health care cost, physical dependence, physical harm, pleasure, social harm, social
5322	0.029	4.84395	0.674629	3	105	Systemic lupus erythematosus	Hist1h3b, Hist1h2bf, H2afy2	Down-M	Hist1h3b: physical dependence; H2afy2: dependence, physical harm, pleasure
4930	0.035	7.35504	0.295552	2	46	Type II diabetes mellitus	Cacna1a, Cacna1d	Down-M	Cacna1d: dependence, health care cost, physical harm, pleasure, psychological dependence
4530	0.042	4.17585	0.77743	3	121	Tight junction	Cldn5, Zak, Jam2	Down-M	Cldn5 (HM): acute, physical dependence
4810	0.006	9.81407	0.399341	3	202	Regulation of actin cytoskeleton	Fgd1, Fgf10, Fgf16	Down-L
5218	0.008	17.3594	0.140362	2	71	Melanoma	Fgf10, Fgf16	Down-L
4640	0.01	15.5351	0.156178	2	79	Hematopoietic cell lineage	Cd9, Cd55	Down-L
