# Supplementary material for: A computational strategy for finding novel targets and therapeutic compounds for opioid dependence
Source: PLoS One. 2018 Nov 7;13(11):e0207027. doi: 10.1371/journal.pone.0207027 (PMC6221321; doi:10.1371/journal.pone.0207027)
Supplement: S2 Table — (A) Significantly enriched GO terms induced by heroin. (B) Significantly enriched KEGG pathways induced by heroin. (XLSX) [file pone.0207027.s003.xlsx]

## Sheet: Sheet1
S2 Table: Significantly enriched GO terms and KEGG pathways induced by heroin in different phases and their association with harmful effects of drugs.
(A) Significantly enriched GO terms induced by heroin.
GOBPID	Pvalue	OddsRatio	ExpCount	Count	Size	Term	DEGs	Phase	Associated harmful effects
GO:0046777	0.001	7.26817	0.748045	5	176	protein autophosphorylation	Acvr1b, Lrrk2, Dapk1, Pim3, Ephb1	Up-IE	Dapk1 (HM): acute, intoxication, psychological dependence; Pim3 (HM): physical dependence
GO:0034765	0.004	4.37726	1.47915	6	344	regulation of ion transmembrane transport	Ace, Dpp6, Ncs1, Pik3c2a, Cacna1h, Dapk1	Up-IE	Ace: acute, dependence, health care cost, physical dependence, physical harm, social; Ncs1: dependence, health care cost, social harm; Dapk1 (HM): acute, intoxication, psychological dependence
GO:0071241	0.005	9.60219	0.335389	3	78	cellular response to inorganic substance	Cebpa, Tfap2a, Lrrk2	Up-IE
GO:0048667	0.007	8.22605	0.389318	3	90	cell morphogenesis involved in neuron differentiation	Sgk1, Lrrk2, Baiap2	Up-IE	Baiap2: pleasure, psychological dependence
GO:0030203	0.01	14.1225	0.153105	2	36	glycosaminoglycan metabolic process	Ndst1, Pglyrp1	Up-IE
GO:0009607	0.011	3.09248	2.43372	7	566	response to biotic stimulus	Ace, Tfap2a, Pglyrp1, Polr3e, Txnip, Baiap2, Stab1	Up-IE	Ace: acute, dependence, health care cost, physical dependence, physical harm, social; Baiap2: pleasure, psychological dependence; Stab1 (HM): acute, physical dependence
GO:0051960	0.012	3.35453	1.91398	6	451	regulation of nervous system development	Ace, Ncs1, Sgk1, Tfap2a, Baiap2, Ephb1	Up-IE	Ace: acute, dependence, health care cost, physical dependence, physical harm, social; Ncs1: dependence, health care cost, social harm; Baiap2: pleasure, psychological dependence
GO:0010508	0.015	11.5742	0.184894	2	43	positive regulation of autophagy	Lrrk2, Plekhf1	Up-IE	Plekhf1 (HM): psychological dependence
GO:0023051	0.016	6.0764	0.524351	3	128	regulation of signaling	Ncs1, Syngr1, Baiap2	Up-IE	Ncs1: dependence, health care cost, social harm; Baiap2: pleasure, psychological dependence
GO:0010646	0.018	5.79389	0.549109	3	134	regulation of cell communication	Ncs1, Syngr1, Baiap2	Up-IE	Ncs1: dependence, health care cost, social harm; Baiap2: pleasure, psychological dependence
GO:0060079	0.023	9.12006	0.232192	2	54	regulation of excitatory postsynaptic membrane potential	Sez6, Lrrk2	Up-IE	Sez6: chronic, dependence, health care cost, physical harm, social harm, social
GO:1990267	0.026	8.4667	0.249392	2	58	response to transition metal nanoparticle	Tfap2a, Lrrk2	Up-IE
GO:0008219	0.026	2.40155	3.58433	8	851	cell death	Ace, Acvr1b, Lgals7, Pglyrp1, Txnip, Plekhf1, Trim2, Ephb1	Up-IE	Ace: acute, dependence, health care cost, physical dependence, physical harm, social; Plekhf1 (HM): psychological dependence
GO:0032092	0.028	8.17381	0.257992	2	60	positive regulation of protein binding	Ace, Lrrk2	Up-IE	Ace: acute, dependence, health care cost, physical dependence, physical harm, social
GO:0032091	0.028	8.03481	0.262291	2	61	negative regulation of protein binding	Ace, Lrrk2	Up-IE	Ace: acute, dependence, health care cost, physical dependence, physical harm, social
GO:0034763	0.029	7.90045	0.266591	2	62	negative regulation of transmembrane transport	Ace, Pik3c2a	Up-IE	Ace: acute, dependence, health care cost, physical dependence, physical harm, social
GO:0010629	0.031	4.63959	0.679268	3	167	negative regulation of gene expression	Ace, Acvr1b, Ptbp1	Up-IE	Ace: acute, dependence, health care cost, physical dependence, physical harm, social; Ptbp1: chronic, conditioned place preference, health care cost, psychological dependence
GO:0021675	0.033	7.40498	0.283791	2	66	nerve development	Tfap2a, Ephb1	Up-IE
GO:0010038	0.036	4.31581	0.726676	3	169	response to metal ion	Cebpa, Tfap2a, Lrrk2	Up-IE
GO:0098732	0.037	6.96781	0.30099	2	70	macromolecule deacylation	Ndst1, Sin3b	Up-IE
GO:0045921	0.037	6.86643	0.30529	2	71	positive regulation of exocytosis	Ncs1, Cacna1h	Up-IE	Ncs1: dependence, health care cost, social harm
GO:0009617	0.038	4.25896	0.736571	3	174	response to bacterium	Ace, Tfap2a, Baiap2	Up-IE	Ace: acute, dependence, health care cost, physical dependence, physical harm, social; Baiap2: pleasure, psychological dependence
GO:0060284	0.039	3.27509	1.28176	4	307	regulation of cell development	Ace, Ncs1, Tfap2a, Fdps	Up-IE	Ace: acute, dependence, health care cost, physical dependence, physical harm, social; Ncs1: dependence, health care cost, social harm
GO:0034660	0.046	6.07911	0.343653	2	81	ncRNA metabolic process	Khsrp, Farsa	Up-IE
GO:0051193	0.0003344	97.8167	0.0280622	2	8	regulation of cofactor metabolic process	Snca, Pdk4	Up-M
GO:0035384	0.001	41.9024	0.0561245	2	16	thioester biosynthetic process	Snca, Pdk4	Up-M
GO:0010107	0.003	29.3217	0.0771711	2	22	potassium ion import	Kcnj5, Kcnj6	Up-M
GO:2000379	0.003	11.0056	0.294653	3	84	positive regulation of reactive oxygen species metabolic process	Cdkn1a, Snca, Xdh	Up-M
GO:0051341	0.003	25.8688	0.0864709	2	25	regulation of oxidoreductase activity	Gla, Nostrin	Up-M
GO:0031668	0.004	6.64203	0.648939	4	185	cellular response to extracellular stimulus	Cdkn1a, Slc2a1, Pdk4, Atg4d	Up-M
GO:0006813	0.004	6.46162	0.666478	4	190	potassium ion transport	Kcnj5, Kcnj6, Kcnk6, Kcnd3	Up-M
GO:0006687	0.006	19.5367	0.112249	2	32	glycosphingolipid metabolic process	Gla, Map7	Up-M
GO:0006790	0.007	5.72935	0.749377	4	217	sulfur compound metabolic process	Snca, Pdk4, Sult4a1, Haghl	Up-M
GO:2000756	0.01	13.9452	0.154342	2	44	regulation of peptidyl-lysine acetylation	Snca, Arid5a	Up-M	Arid5a: acute, dependence, physical dependence
GO:0000082	0.018	10.3955	0.204512	2	59	G1/S transition of mitotic cell cycle	Skp2, Cables1	Up-M
GO:0006637	0.021	9.59126	0.22099	2	63	acyl-CoA metabolic process	Snca, Pdk4	Up-M
GO:0000086	0.022	9.28571	0.228006	2	65	G2/M transition of mitotic cell cycle	Cdkn1a, Skp2	Up-M
GO:1903509	0.022	9.28571	0.228006	2	65	liposaccharide metabolic process	Gla, Map7	Up-M
GO:0050794	0.025	5.14607	0.633619	3	152	regulation of cellular process	Kcnj5, Kcnj6, Kcnd3	Up-M
GO:0006919	0.025	8.60049	0.245545	2	70	activation of cysteine-type endopeptidase activity involved in apoptotic process	Snca, Xdh	Up-M
GO:0009108	0.031	7.69167	0.273607	2	78	coenzyme biosynthetic process	Snca, Pdk4	Up-M
GO:0090288	0.031	7.59134	0.277115	2	79	negative regulation of cellular response to growth factor stimulus	Tgfbr3, Xdh	Up-M
GO:0048514	0.032	7.5536	0.278619	2	79	blood vessel morphogenesis	Tgfbr3, Xdh	Up-M
GO:0043154	0.032	7.49359	0.280622	2	80	negative regulation of cysteine-type endopeptidase activity involved in apoptotic process	Snca, Mkl1	Up-M
GO:0060021	0.032	7.49359	0.280622	2	80	palate development	Tgfbr3, Csrnp1	Up-M
GO:0044770	0.035	7.18355	0.292466	2	84	cell cycle phase transition	Skp2, Cables1	Up-M
GO:0006638	0.041	6.49	0.322716	2	92	neutral lipid metabolic process	Ldlr, Snca	Up-M
GO:0098655	0.042	2.7787	1.90823	5	544	cation transmembrane transport	Kcnj5, Kcnj6, Kcnk6, Kcnd3, Slc25a42	Up-M	Slc25a42: dependence, health care cost, social harm, social
GO:0001933	0.048	5.99654	0.348671	2	100	negative regulation of protein phosphorylation	Snca, Xdh	Up-M
GO:0015749	0.048	5.95748	0.350778	2	100	monosaccharide transport	Slc2a1, Adipor2	Up-M
GO:0031638	0.048	5.95748	0.350778	2	100	zymogen activation	Snca, Xdh	Up-M
GO:0031056	0.05	5.83767	0.357793	2	102	regulation of histone modification	Snca, Arid5a	Up-M	Arid5a: acute, dependence, physical dependence
GO:0001920	3.62e-05	419.738	0.00995757	2	4	negative regulation of receptor recycling	Trat1, Pcsk9	Up-L	Pcsk9: chronic, conditioned place preference, pleasure, psychological dependence
GO:0048013	0.003	25.3939	0.0871287	2	35	ephrin receptor signaling pathway	Ephb4, Tiam1	Up-L
GO:0009653	0.007	3.48045	2.30923	7	951	anatomical structure morphogenesis	Tiam1, Ezr, Lnp, Tfcp2l1, Wasf1, Cdc42ep3, Robo2	Up-L	Wasf1: dependence, health care cost, physical dependence, physical harm, pleasure, social harm, social
GO:0050772	0.009	14.9447	0.144385	2	58	positive regulation of axonogenesis	Tiam1, Robo2	Up-L
GO:0032411	0.01	14.1824	0.151853	2	61	positive regulation of transporter activity	Asic2, Reln	Up-L
GO:0030838	0.014	11.9463	0.179236	2	72	positive regulation of actin filament polymerization	Wasf1, Cdc42ep3	Up-L	Wasf1: dependence, health care cost, physical dependence, physical harm, pleasure, social harm, social
GO:0044272	0.017	10.5799	0.201641	2	81	sulfur compound biosynthetic process	Ext2, Acacb	Up-L
GO:0051234	0.019	2.39595	4.8597	10	1821	establishment of localization	Asic2, Heph, Kcnd1, Reln, Ezr, Yes1, Trat1, Slc9a3, Tram1l1, Ano2	Up-L
GO:0034767	0.02	9.71484	0.219066	2	88	positive regulation of ion transmembrane transport	Asic2, Reln	Up-L
GO:0050807	0.024	8.78997	0.241471	2	97	regulation of synapse organization	Asic2, Reln	Up-L
GO:0071840	0.025	1.94286	11.5757	18	4650	cellular component organization or biogenesis	Asic2, Kcnd1, Reln, Tiam1, Ezr, Map3k7, Stag3, Cks2, Prpf31, Lnp, Tfcp2l1, Wasf1, Pcsk9, Acacb, Rars2, Afg3l1, Cdc42ep3, Robo2	Up-L	Prpf31: acute, physical dependence, pleasure; Wasf1: dependence, health care cost, physical dependence, physical harm, pleasure, social harm, social; Pcsk9: chronic, conditioned place preference, pleasure, psychological dependence; Rars2: chronic, dependence, health care cost, physical harm, pleasure, psychological dependence, social harm, social
GO:0007015	0.029	4.75856	0.672136	3	270	actin filament organization	Ezr, Wasf1, Cdc42ep3	Up-L	Wasf1: dependence, health care cost, physical dependence, physical harm, pleasure, social harm, social
GO:0022604	0.03	4.70267	0.681508	3	285	regulation of cell morphogenesis	Reln, Tiam1, Robo2	Up-L
GO:0008360	0.031	7.65487	0.276322	2	111	regulation of cell shape	Ezr, Cdc42ep3	Up-L
GO:0045666	0.032	4.60101	0.69454	3	279	positive regulation of neuron differentiation	Reln, Tiam1, Robo2	Up-L
GO:0007266	0.039	6.77816	0.311174	2	125	Rho protein signal transduction	Tiam1, Cdc42ep3	Up-L
GO:0035725	0.04	6.66895	0.316153	2	127	sodium ion transmembrane transport	Asic2, Slc9a3	Up-L
GO:0008064	0.042	6.46069	0.32611	2	131	regulation of actin polymerization or depolymerization	Wasf1, Cdc42ep3	Up-L	Wasf1: dependence, health care cost, physical dependence, physical harm, pleasure, social harm, social
GO:0098660	0.044	3.20788	1.3368	4	537	inorganic ion transmembrane transport	Asic2, Kcnd1, Slc9a3, Ano2	Up-L
GO:0032271	0.048	5.99246	0.351004	2	141	regulation of protein polymerization	Wasf1, Cdc42ep3	Up-L	Wasf1: dependence, health care cost, physical dependence, physical harm, pleasure, social harm, social
GO:0045454	0.001	20.462	0.163564	3	59	cell redox homeostasis	Nnt, Magt1, Qsox1	Down-IE
GO:0044839	0.014	11.6769	0.18297	2	66	cell cycle G2/M phase transition	Rad51c, Kcnh5	Down-IE
GO:0002062	0.021	9.57338	0.221782	2	80	chondrocyte differentiation	Cst10, Ift80	Down-IE
GO:1901214	0.036	4.35602	0.729109	3	263	regulation of neuron death	Bag1, Cntfr, Tfap2d	Down-IE	Bag1: dependence, pleasure; Tfap2d: dependence, health care cost, physical harm, pleasure, psychological dependence, social harm, social
GO:0035051	0.037	6.96719	0.302178	2	109	cardiocyte differentiation	Sox18, Lrrc10	Down-IE
GO:0097480	0.042	6.47956	0.324356	2	117	establishment of synaptic vesicle localization	Trim9, Amph	Down-IE
GO:0042592	0.045	2.48159	2.62215	6	949	homeostatic process	Lyst, Nnt, Slc26a4, Magt1, Qsox1, Npc1l1	Down-IE
GO:0051798	0.001	60.2466	0.0424328	2	10	positive regulation of hair follicle development	Hpse, Tgfb2	Down-M
GO:0051171	0.001	2.79001	6.81035	16	1654	regulation of nitrogen compound metabolic process	Mycbp2, Lhx6, Mak, Per2, Pa2g4, Sox21, Zcchc11, Zfp212, Elp5, Ybx3, Rnf141, Tmed10, Ptcd2, Ift57, P2ry13, Snapc3	Down-M	Mak: dependence, health care cost, physical harm, social harm, social; Ift57: acute, physical dependence
GO:0051591	0.002	14.0609	0.23338	3	55	response to cAMP	Agxt, Crem, Ren1	Down-M
GO:0034654	0.002	2.28574	11.6021	22	2729	nucleobase-containing compound biosynthetic process	Mycbp2, Crem, Fli1, Lhx6, Lmo2, Mak, Myt1l, Per2, Pa2g4, Sox2, Sepsecs, Sox21, Xbp1, Zcchc11, Zfp212, Trp53bp1, Slc40a1, Elp5, Ybx3, Rnf141, Ift57, Snapc3	Down-M	Lmo2: health care cost, physical dependence, social harm, social; Mak: dependence, health care cost, physical harm, social harm, social; Ift57: acute, physical dependence
GO:0080090	0.002	2.40917	9.61327	19	2414	regulation of primary metabolic process	Crem, Fli1, Lhx6, Lmo2, Mak, Myt1l, Per2, Sox21, Zcchc11, Zfp212, Trp53bp1, Acsl4, Slc40a1, Elp5, Ybx3, Rnf141, Ptcd2, P2ry13, Snapc3	Down-M	Lmo2: health care cost, physical dependence, social harm, social; Mak: dependence, health care cost, physical harm, social harm, social; Acsl4 (HM): conditioned place preference, dependence, health care cost, physical dependence
GO:0034641	0.002	2.08181	17.6019	29	4203	cellular nitrogen compound metabolic process	Mycbp2, Crem, Fli1, Lhx6, Lmo2, Mak, Mmp13, Myt1l, P2rx4, Pcsk2, Per2, Pa2g4, Ren1, Sox2, Sepsecs, Sox21, Xbp1, Zfp212, Trp53bp1, St6galnac6, Slc40a1, Elp5, Ybx3, Rnf141, Tmed10, Ptcd2, Ift57, P2ry13, Snapc3	Down-M	Lmo2: health care cost, physical dependence, social harm, social; Mak: dependence, health care cost, physical harm, social harm, social; Ift57: acute, physical dependence
GO:0034645	0.003	2.11372	14.4333	25	3440	cellular macromolecule biosynthetic process	Mycbp2, Crem, Fli1, Gspt1, Lhx6, Lmo2, Mak, Man2a1, Myt1l, Per2, Pa2g4, Sox2, Sox21, Xbp1, Zcchc11, Zfp212, Slc35d1, Trp53bp1, St6galnac6, Slc40a1, Elp5, Ybx3, Rnf141, Ift57, Snapc3	Down-M	Gspt1: health care cost, physical dependence, social harm; Lmo2: health care cost, physical dependence, social harm, social; Mak: dependence, health care cost, physical harm, social harm, social; Slc35d1: acute, physical dependence; Ift57: acute, physical dependence
GO:0034405	0.003	28.3368	0.0806223	2	19	response to fluid shear stress	P2rx4, Xbp1	Down-M
GO:2001141	0.004	2.4184	7.14134	15	1734	regulation of RNA biosynthetic process	Mycbp2, Fli1, Lhx6, Lmo2, Mak, Myt1l, Sox21, Zcchc11, Zfp212, Trp53bp1, Slc40a1, Elp5, Rnf141, Ift57, Snapc3	Down-M	Lmo2: health care cost, physical dependence, social harm, social; Mak: dependence, health care cost, physical harm, social harm, social; Ift57: acute, physical dependence
GO:0042634	0.004	22.9341	0.0975955	2	23	regulation of hair cycle	Hpse, Tgfb2	Down-M
GO:0001889	0.006	8.90142	0.360679	3	85	liver development	Man2a1, Xbp1, Ptcd2	Down-M
GO:0022404	0.007	8.29167	0.386139	3	91	molting cycle process	Hpse, Tgfb2, Sox21	Down-M
GO:0097659	0.008	2.37622	6.19123	13	1526	nucleic acid-templated transcription	Mycbp2, Lhx6, Mak, Per2, Pa2g4, Sox21, Zcchc11, Zfp212, Elp5, Ybx3, Rnf141, Ift57, Snapc3	Down-M	Mak: dependence, health care cost, physical harm, social harm, social; Ift57: acute, physical dependence
GO:0006355	0.013	2.78507	3.15049	8	805	regulation of transcription, DNA-templated	Mycbp2, Lhx6, Mak, Sox21, Elp5, Rnf141, Ift57, Snapc3	Down-M	Mak: dependence, health care cost, physical harm, social harm, social; Ift57: acute, physical dependence
GO:0050680	0.014	6.39108	0.496464	3	117	negative regulation of epithelial cell proliferation	Sox2, Tgfb2, Ift57	Down-M	Ift57: acute, physical dependence
GO:0006081	0.014	11.7334	0.182461	2	43	cellular aldehyde metabolic process	Adh1, Agxt	Down-M
GO:0060042	0.015	11.4534	0.186704	2	44	retina morphogenesis in camera-type eye	Man2a1, Sox2	Down-M
GO:0007517	0.016	6.03981	0.524613	3	124	muscle organ development	Xbp1, Sgcb, Ptcd2	Down-M
GO:0031323	0.016	4.43928	0.97411	4	272	regulation of cellular metabolic process	Ren1, Acsl4, Tmed10, Ptcd2	Down-M	Acsl4 (HM): conditioned place preference, dependence, health care cost, physical dependence
GO:0090304	0.017	1.77944	15.7214	24	3705	nucleic acid metabolic process	Mycbp2, Crem, Fli1, Gspt1, Lhx6, Lmo2, Mak, Myt1l, Per2, Pa2g4, Sox2, Sepsecs, Sox21, Xbp1, Zcchc11, Zfp212, Trp53bp1, Slc40a1, Elp5, Ybx3, Rnf141, Ptcd2, Ift57, Snapc3	Down-M	Gspt1: health care cost, physical dependence, social harm; Lmo2: health care cost, physical dependence, social harm, social; Mak: dependence, health care cost, physical harm, social harm, social; Ift57: acute, physical dependence
GO:0010467	0.017	2.28211	5.38586	11	1356	gene expression	Mycbp2, Gspt1, Lhx6, Mak, Sepsecs, Sox21, Zfp212, Elp5, Rnf141, Ift57, Snapc3	Down-M	Gspt1: health care cost, physical dependence, social harm; Mak: dependence, health care cost, physical harm, social harm, social; Ift57: acute, physical dependence
GO:0065007	0.017	1.82894	23.6459	32	5800	biological regulation	Mycbp2, Crem, Fli1, Grk5, Itln1, Lhx6, Man2a1, Myt1l, Per2, Pa2g4, Sepsecs, Sox21, Klhl22, Zfp212, Olfr446, Olfr725, Olfr328, Olfr1014, Olfr1457, Olfr170, Trp53bp1, Acsl4, Vti1b, Elp5, Clip1, Ybx3, Xpo4, Rnf141, Tmed10, Ptcd2, Gpr160, Snapc3	Down-M	Itln1: dependence, health care cost, physical dependence, physical harm, social harm, social; Acsl4 (HM): conditioned place preference, dependence, health care cost, physical dependence
GO:0048286	0.019	10.0183	0.212164	2	50	lung alveolus development	Man2a1, Sox2	Down-M
GO:0048592	0.02	5.47212	0.577086	3	136	eye morphogenesis	Man2a1, Sox2, Rpgrip1	Down-M
GO:0048747	0.023	9.07056	0.23338	2	55	muscle fiber development	Sgcb, Ptcd2	Down-M
GO:0042445	0.023	5.19643	0.606789	3	143	hormone metabolic process	Adh1, Pcsk2, Ren1	Down-M
GO:0048663	0.025	8.69643	0.243008	2	58	neuron fate commitment	Sox2, Tgfb2	Down-M
GO:0048469	0.026	4.98116	0.632249	3	149	cell maturation	Lhx6, Ren1, Xbp1	Down-M
GO:0007399	0.026	2.81616	2.27447	6	554	nervous system development	Myt1l, Tgfb2, Xbp1, Acsl4, Ift57, Rpgrip1	Down-M	Acsl4 (HM): conditioned place preference, dependence, health care cost, physical dependence; Ift57: acute, physical dependence
GO:0048699	0.031	2.68999	2.36909	6	562	generation of neurons	Mycbp2, Lhx6, Tgfb2, Xbp1, Acsl4, Rpgrip1	Down-M	Acsl4 (HM): conditioned place preference, dependence, health care cost, physical dependence
GO:1903509	0.031	7.62644	0.275813	2	65	liposaccharide metabolic process	Crem, St6galnac6	Down-M
GO:0006518	0.031	7.58527	0.277252	2	67	peptide metabolic process	Pcsk2, Ren1	Down-M
GO:0032526	0.037	6.96089	0.301273	2	71	response to retinoic acid	Adh1, Sox2	Down-M
GO:0045944	0.039	2.20013	3.87836	8	914	positive regulation of transcription from RNA polymerase II promoter	Crem, Fli1, Lmo2, Myt1l, Sox2, Xbp1, Trp53bp1, Slc40a1	Down-M	Lmo2: health care cost, physical dependence, social harm, social
GO:0048738	0.041	4.10146	0.763791	3	180	cardiac muscle tissue development	Tgfb2, Sgcb, Ptcd2	Down-M
GO:0048523	0.0003623	4.5083	2.21536	9	380	negative regulation of cellular process	Mmp28, Oaz1, Reg3g, Sox21, Ss18, Brinp1, Zak, Lsm1, Med15	Down-L
GO:0042088	0.001	16.9752	0.198133	3	34	T-helper 1 type immune response	Il4, Tlr6, Il27	Down-L
GO:0042035	0.002	8.3123	0.518642	4	89	regulation of cytokine biosynthetic process	Il4, Tlr6, Il27, Irf3	Down-L
GO:0048863	0.002	4.97794	1.29259	6	225	stem cell differentiation	Hmga2, Tfap2a, Sox21, Ss18, Lsm1, Med15	Down-L
GO:0002755	0.004	23.1776	0.0990665	2	17	MyD88-dependent toll-like receptor signaling pathway	Reg3g, Tlr6	Down-L
GO:0065007	0.005	1.7952	41.3831	54	7045	biological regulation	Zfp513, Dennd3, Spred2, Mmp28, E2f3, Hdac5, Igfbp6, Il4, Khk, Vmn1r237, Oaz1, Olfr23, Rab19, Reg3g, Dock10, Tfap2a, Thbs4, Tlr6, Sox21, Zfp51, Clec12a, Arhgef10, Kank4, Il27, Olfr633, Olfr450, Olfr99, Olfr483, Olfr345, Olfr659, Strn, Ss18, Zfp384, Tfap2e, Serpinb3d, Aym1, Irf3, Rasa4, Zfp316, Slc2a8, Brinp1, Dnajb2, Olfr480, Gtf2ird1, Olfr1507, Zak, Shisa5, Lsm1, Cabyr, Tradd, Zswim2, Paqr7, Ube2…	Down-L	Slc2a8: acute, chronic, dependence, health care cost, intoxication, physical dependence, physical harm, social harm, social
GO:0001774	0.005	21.7277	0.104894	2	18	microglial cell activation	Il4, Tlr6	Down-L
GO:0043123	0.007	5.68524	0.745912	4	128	positive regulation of I-kappaB kinase/NF-kappaB signaling	Tlr6, Irf3, Shisa5, Tradd	Down-L
GO:2000514	0.013	12.4074	0.174823	2	30	regulation of CD4-positive, alpha-beta T cell activation	Il4, Il27	Down-L
GO:0071622	0.014	11.9788	0.180651	2	31	regulation of granulocyte chemotaxis	Il4, Thbs4	Down-L
GO:0042107	0.016	5.94859	0.53131	3	92	cytokine metabolic process	Tlr6, Il27, Irf3	Down-L
GO:0006954	0.017	3.52577	1.49037	5	255	inflammatory response	Hdac5, Reg3g, Saa1, Tlr6, Il27	Down-L
GO:0050896	0.019	1.74483	16.7503	25	3070	response to stimulus	Glyat, Igfbp6, Vmn1r237, Olfr23, Pex11a, Rab19, Dock10, Spg20, Clec12a, Arhgef10, Olfr633, Olfr450, Olfr99, Olfr483, Olfr345, Olfr659, Strn, Ss18, Rasa4, Brinp1, Olfr480, Gtf2ird1, Olfr1507, Rae1, Cabyr	Down-L
GO:0002294	0.021	9.64576	0.221443	2	38	CD4-positive, alpha-beta T cell differentiation involved in immune response	Il4, Il27	Down-L
GO:0060326	0.023	3.86058	1.0839	4	186	cell chemotaxis	Mmp28, Il4, Saa1, Thbs4	Down-L
GO:0002287	0.024	8.90226	0.238925	2	41	alpha-beta T cell activation involved in immune response	Il4, Il27	Down-L
GO:0002292	0.024	8.90226	0.238925	2	41	T cell differentiation involved in immune response	Il4, Il27	Down-L
GO:0046637	0.024	8.90226	0.238925	2	41	regulation of alpha-beta T cell differentiation	Il4, Il27	Down-L
GO:0006953	0.025	8.67921	0.244752	2	42	acute-phase response	Reg3g, Saa1	Down-L
GO:0051494	0.025	4.99057	0.629364	3	108	negative regulation of cytoskeleton organization	Pick1, Vill, Kank4	Down-L
GO:2000378	0.026	8.46704	0.25058	2	43	negative regulation of reactive oxygen species metabolic process	Il4, Tfap2a	Down-L
GO:0050688	0.027	8.26497	0.256407	2	44	regulation of defense response to virus	Il4, Irf3	Down-L
GO:0043588	0.038	3.30856	1.25873	4	216	skin development	Reg3g, Tfap2a, Sox21, Tradd	Down-L
GO:0007015	0.039	4.18202	0.747035	3	131	actin filament organization	Pick1, Arhgef10, Kank4	Down-L
GO:0045944	0.04	1.98259	5.32628	10	914	positive regulation of transcription from RNA polymerase II promoter	Hdac5, Hmga2, Il4, Nck1, Sox6, Tfap2a, Ss18, Zfp384, Tfap2e, Aym1	Down-L
GO:0043405	0.041	3.20151	1.29952	4	223	regulation of MAP kinase activity	Spred2, Tlr6, Serpinb3d, Zak	Down-L
GO:0030832	0.042	4.05651	0.769222	3	132	regulation of actin filament length	Nck1, Pick1, Vill	Down-L
GO:0046328	0.046	3.90403	0.798359	3	137	regulation of JNK cascade	Tlr6, Serpinb3d, Zak	Down-L
GO:0051961	0.049	3.01985	1.37528	4	236	negative regulation of nervous system development	Hmga2, Sox21, Spg20, Lsm1	Down-L
(B) Significantly enriched KEGG pathways induced by heroin.
KEGGID	Pvalue	OddsRatio	ExpCount	Count	Size	Term	DEGs	Phase	Associated harmful effects
534	0.003	30.2155	0.0795717	2	23	Glycosaminoglycan biosynthesis - heparan sulfate	Ndst1, Extl1	Up-IE	Extl1: dependence, social harm, social
4920	0.014	12.6772	0.182043	2	65	Adipocytokine signaling pathway	Slc2a1, Adipor2	Up-M
4976	0.014	12.4771	0.184843	2	66	Bile secretion	Ldlr, Slc2a1	Up-M
4146	0.02	10.3481	0.221252	2	79	Peroxisome	Xdh, Pex11g	Up-M
4110	0.043	6.76467	0.333278	2	119	Cell cycle	Cdkn1a, Skp2	Up-M
4142	0.043	6.70621	0.336079	2	120	Lysosome	Gla, Entpd4	Up-M
4520	0.001	16.4972	0.222241	3	71	Adherens junction	Yes1, Map3k7, Wasf1	Up-L	Wasf1: dependence, health care cost, physical dependence, physical harm, pleasure, social harm, social
4810	0.024	5.51382	0.63229	3	202	Regulation of actin cytoskeleton	Tiam1, Ezr, Wasf1	Up-L	Wasf1: dependence, health care cost, physical dependence, physical harm, pleasure, social harm, social
71	0.018	10.7317	0.207578	2	45	Fatty acid metabolism	Adh1, Acsl4	Down-M	Acsl4 (HM): conditioned place preference, dependence, health care cost, physical dependence
5410	0.05	6.03846	0.359802	2	78	Hypertrophic cardiomyopathy (HCM)	Tgfb2, Sgcb	Down-M
