# Supplementary material for: A computational strategy for finding novel targets and therapeutic compounds for opioid dependence
Source: PLoS One. 2018 Nov 7;13(11):e0207027. doi: 10.1371/journal.pone.0207027 (PMC6221321; doi:10.1371/journal.pone.0207027)
Supplement: S3 Table — (XLSX) [file pone.0207027.s004.xlsx]

## Sheet: Sheet1
S3 Table: The scores of the harmful effects associated with drugs of abuse (adapted from Nutt, et. al., Lancet 2007; 369: 1047–53).
Drug	Dependence	Psychological dependence	Physical dependence	Pleasure	Physical harm	Acute	Chronic	Social harm	Intoxication	Social	Health care cost	Conditioned place preference
Morphine [Methadone]	2.08	2.3	2.3	1.8	1.86	2.5	1.7	1.87	1.6	1.9	2	110
Heroin	3	3	3	3	2.78	2.8	2.5	2.54	1.6	3	3	120
Cocaine	2.39	2.8	1.3	3	2.33	2	2	2.17	1.8	2.5	2.3	85
Methamphetamine [Amphetamine]	1.67	1.9	1.1	2	1.81	1.3	1.8	1.5	1.4	1.5	1.6	145
Ethanol	1.93	1.9	1.6	2.3	1.4	1.9	2.4	2.21	2.2	2.4	2.1	75
Nicotine	2.21	2.6	1.8	2.3	1.24	0.9	2.9	1.42	0.8	1.1	2.4	40
Saline	0	0	0	0	0	0	0	0	0	0	0	0
Note: The following abbreviations are used in other tables in this paper for the harmful effects of drugs shown in this table:
Dep: Dependence
Psycho dep: Psychological dependence
Phys dep: Physical dependence
Phys harm: Physical harm
Soc harm: Social harm
Intox: Intoxication
Soc: Social
HCC: Health care cost
CPP: Conditioned place preference
