# Supplementary material for: A computational strategy for finding novel targets and therapeutic compounds for opioid dependence
Source: PLoS One. 2018 Nov 7;13(11):e0207027. doi: 10.1371/journal.pone.0207027 (PMC6221321; doi:10.1371/journal.pone.0207027)
Supplement: S4 Table — (XLSX) [file pone.0207027.s005.xlsx]

## Sheet: S4Table_DEBehavior_all_phases_m
S4 Table: 44 dependence-associated DEGs induced after morphine exposure.
DEGs	Associated Harmful Effects	Drugs_AbsoluteFoldChange	Phase
Csrnp1	Acute, physical dependence	Morphine_1.63	Up-IE
Stab1	Acute, physical dependence	Heroin_1.8, morphine_1.59	Up-IE
Dapk1	Acute, intoxication, psychological dependence	Heroin_1.63, morphine_1.59	Up-IE
Ap5m1	Acute, physical dependence	Morphine_1.28	Up-IE
Klf2	Conditioned place preference, dependence, health care cost, physical dependence, physical harm	Heroin_2.31, morphine_1.7	Up-IE
Kcnk13	Dependence, health care cost, pleasure, psychological dependence	Morphine_1.28	Up-IE
Pim3	Physical dependence	Heroin_1.54, morphine_1.44	Up-IE
Dusp12	Physical dependence	Heroin_1.56, morphine_1.82	Up-IE
Plekhf1	Psychological dependence	Heroin_1.64, morphine_1.56	Up-IE
Ptafr	Acute, physical dependence	Morphine_1.19	Up-M
Nup133	Acute, physical dependence	Morphine_1.27	Up-M
Irak1	Acute, physical dependence	Morphine_1.43	Up-M
Baiap2	Conditioned place preference, dependence, health care cost	Morphine_1.59	Up-M
Acer2	Dependence, health care cost, psychological dependence, social harm	Morphine_2.22	Up-M
Lhx3	Dependence, health care cost, pleasure, psychological dependence	Morphine_1.22	Up-M
Nsun7	Dependence, health care cost, physical harm, pleasure, psychological dependence, social harm, social	Morphine_1.43	Up-M
Elac1	Physical dependence	Morphine_1.31	Up-M
Tamm41	Physical dependence	Morphine_1.39	Up-M
Btrc	Physical dependence	Morphine_1.36	Up-M
Fut9	Acute, physical dependence	Morphine_1.24	Up-L
Numb	Acute, dependence, health care cost, physical dependence, physical harm	Morphine_1.2	Up-L
Rab11fip2	Chronic, pleasure, psychological dependence	Morphine_1.24	Up-L
Scara3	Dependence, health care cost, physical dependence, psychological dependence	Heroin_1.42, morphine_1.33	Up-L
Col4a6	Dependence, health care cost	Morphine_1.35	Up-L
Cyp26a1	Psychological dependence	Morphine_1.21	Down-IE
Cldn5	Acute, physical dependence	Heroin_2.16, morphine_1.78	Down-M
Acsl4	Conditioned place preference, dependence, health care cost, physical dependence	Heroin_1.34, morphine_1.21	Down-M
Ppp6c	Conditioned place preference, physical dependence	Morphine_1.3	Down-M
Ankrd34a	Dependence, health care cost, physical dependence	Morphine_1.21	Down-M
Cacna1d	Dependence, health care cost, physical harm, pleasure, psychological dependence	Morphine_1.27	Down-M
Cacng7	Dependence, health care cost, physical dependence, physical harm, pleasure, social harm, social	Morphine_1.66	Down-M
Atg3	Dependence, health care cost, psychological dependence	Morphine_1.33	Down-M
H2afy2	Dependence, physical harm, pleasure	Morphine_1.26	Down-M
Glcci1	Health care cost, physical dependence	Morphine_1.19	Down-M
Rbm12	Physical dependence	Morphine_1.46	Down-M
Sox18	Physical dependence	Morphine_1.87	Down-M
Nup50	Physical dependence	Morphine_1.23	Down-M
Zscan22	Physical dependence	Morphine_1.22	Down-M
Anp32b	Physical dependence	Morphine_1.33	Down-M
Sdf2l1	Physical dependence	Morphine_1.57	Down-M
Grin1	Physical dependence, physical harm, pleasure	Morphine_1.45	Down-M
Purg	Physical dependence	Morphine_1.4	Down-M
Hist1h3b	Physical dependence	Morphine_1.49	Down-M
Fbrsl1	Physical harm, pleasure, psychological dependence, social	Morphine_1.22	Down-M
