# Supplementary material for: A computational strategy for finding novel targets and therapeutic compounds for opioid dependence
Source: PLoS One. 2018 Nov 7;13(11):e0207027. doi: 10.1371/journal.pone.0207027 (PMC6221321; doi:10.1371/journal.pone.0207027)
Supplement: S5 Table — (XLSX) [file pone.0207027.s006.xlsx]

## Sheet: S5Table_DEBehavior_all_phases_h
S5 Table: 61 dependence-associated DEGs induced after heroin exposure.
DEGs	Associated Harmful Effects	Drugs_AbsoluteFoldChange	Phase
Scube3	Acute, dependence, physical dependence, physical harm, social harm, social	Heroin_1.58	Up-IE
Man2b2	Acute, dependence, health care cost, physical dependence, physical harm, social harm	Heroin_1.34	Up-IE
Stab1	Acute, physical dependence	Heroin_1.8,morphine_1.59	Up-IE
Ace	Acute, dependence, health care cost, physical dependence, physical harm, social	Heroin_1.34	Up-IE
Dapk1	Acute, intoxication, psychological dependence	Heroin_1.63,morphine_1.59	Up-IE
Ptbp1	Chronic, conditioned place preference, health care cost, psychological dependence	Heroin_1.36	Up-IE
Evpl	Chronic, dependence, health care cost, physical dependence	Heroin_1.47	Up-IE
Sez6	Chronic, dependence, health care cost, physical harm, social harm, social	Heroin_1.36	Up-IE
Klf2	Conditioned place preference, dependence, health care cost, physical dependence, physical harm	Heroin_2.31,morphine_1.7	Up-IE
Tbc1d2b	Dependence, health care cost, physical dependence, physical harm, social harm, social	Heroin_1.31	Up-IE
Rpl7l1	Dependence, health care cost, physical dependence, physical harm, social harm, social	Heroin_1.56	Up-IE
Ppp6r1	Dependence, health care cost, physical dependence, physical harm, pleasure, social harm, social	Heroin_1.33	Up-IE
Kif23	Dependence, health care cost, physical harm, social harm, social	Heroin_1.36	Up-IE
Hif1an	Dependence, health care cost, physical dependence, physical harm, pleasure, social harm, social	Heroin_1.39	Up-IE
Extl1	Dependence, social harm, social	Heroin_1.24	Up-IE
Ncs1	Dependence, health care cost, social harm	Heroin_1.34	Up-IE
Mok	Dependence, health care cost, physical dependence, social harm	Heroin_1.44	Up-IE
Cep350	Dependence, health care cost, social harm	Heroin_1.29	Up-IE
Plekhg3	Physical dependence, social harm	Heroin_1.44	Up-IE
Pim3	Physical dependence	Heroin_1.54,morphine_1.44	Up-IE
Dusp12	Physical dependence	Heroin_1.56,morphine_1.82	Up-IE
Baiap2	Pleasure, psychological dependence	Heroin_1.88	Up-IE
Plekhf1	Psychological dependence	Heroin_1.64,morphine_1.56	Up-IE
Spon2	Acute, dependence, health care cost, physical dependence	Heroin_1.23	Up-M
Arid5a	Acute, dependence, physical dependence	Heroin_1.33	Up-M
Tmtc4	Dependence, health care cost, physical dependence, physical harm	Heroin_1.19	Up-M
Tmx3	Dependence, health care cost, physical dependence, social harm	Heroin_1.21	Up-M
Slc25a42	Dependence, health care cost, social harm, social	Heroin_1.24	Up-M
Cyb5rl	Health care cost, pleasure, psychological dependence	Heroin_1.2	Up-M
Plin4	Psychological dependence	Heroin_4.23	Up-M
Prpf31	Acute, physical dependence, pleasure	Heroin_1.27	Up-L
Lrrfip2	Chronic, physical harm, pleasure, psychological dependence	Heroin_1.19	Up-L
Pcsk9	Chronic, conditioned place preference, pleasure, psychological dependence	Heroin_1.52	Up-L
Rars2	Chronic, dependence, health care cost, physical harm, pleasure, psychological dependence, social harm, social	Heroin_1.28	Up-L
Scara3	Dependence, health care cost, physical dependence, psychological dependence	Heroin_1.42,morphine_1.33	Up-L
Wasf1	Dependence, health care cost, physical dependence, physical harm, pleasure, social harm, social	Heroin_1.19	Up-L
Gapdhs	Dependence, health care cost, physical dependence, physical harm, pleasure, social harm, social	Heroin_1.2	Up-L
Faah	Acute, dependence, physical harm, pleasure, social harm, social	Heroin_1.42	Down-IE
Nrn1	Dependence, health care cost, physical harm, pleasure, social harm, social	Heroin_2.46	Down-IE
Bag1	Dependence, pleasure	Heroin_1.38	Down-IE
Tmed1	Dependence, health care cost, physical harm, pleasure, social harm, social	Heroin_1.36	Down-IE
Tfap2d	Dependence, health care cost, physical harm, pleasure, psychological dependence, social harm, social	Heroin_1.34	Down-IE
Fbrsl1	Psychological dependence	Heroin_1.17	Down-IE
Cldn5	Acute, physical dependence	Heroin_2.16,morphine_1.78	Down-M
Nipal4	Acute, physical dependence, social harm	Heroin_1.4	Down-M
Slc35d1	Acute, physical dependence	Heroin_1.29	Down-M
Ift57	Acute, physical dependence	Heroin_1.25	Down-M
Tor3a	Acute, dependence, health care cost, physical dependence, physical harm, social harm, social	Heroin_1.21	Down-M
Wdr31	Conditioned place preference, physical dependence	Heroin_1.26	Down-M
Acsl4	Conditioned place preference, dependence, health care cost, physical dependence	Heroin_1.34,morphine_1.21	Down-M
Lxn	Dependence, health care cost, physical harm, social harm, social	Heroin_1.41	Down-M
Ddx59	Dependence, health care cost, physical harm, social harm, social	Heroin_1.26	Down-M
Itln1	Dependence, health care cost, physical dependence, physical harm, social harm, social	Heroin_1.29	Down-M
Mak	Dependence, health care cost, physical harm, social harm, social	Heroin_1.2	Down-M
Fem1c	Health care cost, physical dependence, social harm	Heroin_1.32	Down-M
Gspt1	Health care cost, physical dependence, social harm	Heroin_1.18	Down-M
Lmo2	Health care cost, physical dependence, social harm, social	Heroin_1.29	Down-M
Ddx51	Acute, chronic, conditioned place preference, dependence, health care cost, intoxication	Heroin_1.52	Down-L
Slc2a8	Acute, chronic, dependence, health care cost, intoxication, physical dependence, physical harm, social harm, social	Heroin_1.35	Down-L
Ptbp3	Chronic, conditioned place preference, intoxication, physical dependence, physical harm, psychological dependence	Heroin_1.19	Down-L
Mpdu1	Dependence, health care cost, physical dependence, physical harm, psychological dependence	Heroin_1.39	Down-L
