# Supplementary material for: A computational strategy for finding novel targets and therapeutic compounds for opioid dependence
Source: PLoS One. 2018 Nov 7;13(11):e0207027. doi: 10.1371/journal.pone.0207027 (PMC6221321; doi:10.1371/journal.pone.0207027)
Supplement: S9 Table — (A) Small compounds negatively correlated with dependence-associated DEGs induced by morphine. (B) Small compounds negatively correlated with the transcription regulators induced by morphine. (XLSX) [file pone.0207027.s010.xlsx]

## Sheet: Sheet1
S9 Table: Small compounds negatively correlated with dependence-associated DEGs and the potential transcription regulators after morphine administration. All of the abbreviations used in this table can be found in the legend of Table 1.
(A) Small compounds negatively correlated with dependence-associated DEGs induced by morphine.
Compound	Dep-associated DEGs	EntrezGene ID	Bioset 1 Imported ID	Bioset 1 Rank	Fold Change 1	Bioset 2 Imported ID	Bioset 2 Rank	Fold Change 2	Phase	Harmful Effects associated with DEGs	Fold Change
Orphenadrine	GRIN1	2902	GRIN1	15	-1.45	GRIN1			Down-M	Physical dependence, physical harm, pleasure	-1.45
Calmidazolium	KLF2	10365	KLF2	5	1.7	219371_s_at	43	3.99	Up-IE	Conditioned place preference, dependence, health care cost, physical dependence, physical harm	1.7
	HIST1H3B	8358	HIST1H3B	13	-1.49	208576_s_at	37	4.39	Down-M	Physical dependence	-1.49
	RBM12	10137	RBM12	14	-1.46	212170_at	829	-1.62	Down-M	Physical dependence	-1.46
	KCNK13	56659	KCNK13	28	1.28	221325_at	2283	1.36	Up-IE	Dependence, health care cost, pleasure, psychological dependence	1.28
	H2AFY2	55506	H2AFY2	32	-1.26	218445_at	2906	-1.29	Down-M	Dependence, physical harm, pleasure	-1.26
	FUT9	10690	FUT9	33	1.24	214046_at	60	-3.17	Up-L	Acute, physical dependence	1.24
	CYP26A1	1592	CYP26A1	39	-1.21	206424_at	32	4.71	Down-IE	Psychological dependence	-1.21
	NUMB	8650	NUMB	42	1.2	209073_s_at	2646	-1.32	Up-L	Acute, dependence, health care cost, physical dependence, physical harm	1.2
	FUT9	10690				207696_at	1768	1.43	Up-L	Acute, physical dependence
Nimetazepam	ACER2	340485	ACER2	1	2.22	1391791_at	414	-1.29	Up-M	Dependence, health care cost, psychological dependence, social harm	2.22
	KLF2	10365	KLF2	5	1.7	1386041_a_at	168	-1.45	Up-IE	Conditioned place preference, dependence, health care cost, physical dependence, physical harm	1.7
	CYP26A1	1592	CYP26A1	39	-1.21	1387583_at	69	1.73	Down-IE	Psychological dependence	-1.21
	KLF2	10365				1376569_at	238	-1.38	Up-IE	Conditioned place preference, dependence, health care cost, physical dependence, physical harm
Tryptophan	ACER2	340485	ACER2	1	2.22	1391791_at	228	-1.68	Up-M	Dependence, health care cost, psychological dependence, social harm	2.22
	KLF2	10365	KLF2	5	1.7	1386041_a_at	145	-1.82	Up-IE	Conditioned place preference, dependence, health care cost, physical dependence, physical harm	1.7
	CSRNP1	64651	CSRNP1	7	1.63	1389402_at	558	-1.45	Up-IE	Acute, physical dependence	1.63
	BAIAP2	10458	BAIAP2	8	1.59	1370074_at	1913	-1.22	Up-M	Conditioned place preference, dependence, health care cost	1.59
	PLEKHF1	79156	PLEKHF1	12	1.56	1373532_at	1151	-1.3	Up-IE	Psychological dependence	1.56
	H2AFY2	55506	H2AFY2	32	-1.26	1383897_at	1688	1.24	Down-M	Dependence, physical harm, pleasure	-1.26
	PTAFR	5724	PTAFR	43	1.19	1383372_at	992	-1.33	Up-M	Acute, physical dependence	1.19
	KLF2	10365				1376569_at	424	-1.52	Up-IE	Conditioned place preference, dependence, health care cost, physical dependence, physical harm
	KLF2	10365				1375248_at	533	-1.46	Up-IE	Conditioned place preference, dependence, health care cost, physical dependence, physical harm
	ACER2	340485				1373302_at	884	-1.35	Up-M	Dependence, health care cost, psychological dependence, social harm
Pridinol	DAPK1	1612	DAPK1	8	1.59	211214_s_at	81	-1.48	Up-IE	Acute, intoxication, psychological dependence	1.59
	BTRC	8945	BTRC	21	1.36	216091_s_at	308	-1.36	Up-M	Physical dependence	1.36
	PTAFR	5724	PTAFR	43	1.19	211661_x_at	308	-1.36	Up-M	Acute, physical dependence	1.19
(B) Small compounds negatively correlated with the transcription regulators induced by morphine.
Compound	Transcription Regulators	EntrezGene ID	Bioset 1 Imported ID	Bioset 1 Rank	Fold Change 1	Bioset 2 Imported ID	Bioset 2 Rank	Fold Change 2	Phase	Behaviors
Benserazide	ZKSCAN1	7586	ZKSCAN1	3	-6.81	214670_at	210	1.61	Down-M	Physical dependence
	MEF2A	4205	MEF2A	6	5.34	214684_at	193	-1.63	Up-M	Physical dependence
	TAF1	6872	TAF1	9	2.9	216711_s_at	3176	1.22	Up-IE	Dependence, pleasure
Piperacetazine	ZKSCAN1	7586	ZKSCAN1	3	-6.81	214670_at	168	1.4	Down-M	Physical dependence
	SUZ12	23512	SUZ12	15	1.2	212287_at	421	-1.29	Up-IE	Dependence
Securinine	E2F6	1876	E2F6	1	-17.93	203957_at	326	1.68	Down-M	Physical dependence
	MEF2C	4208	MEF2C	12	1.7	209200_at	366	-1.64	Up-IE	Dependence
	BRF2	55290	BRF2	13	1.39	218955_at	785	1.43	Up-M	Physical dependence
Isocorydine	MEF2A	4205	MEF2A	6	5.34	208328_s_at	38	-1.37	Up-M	Physical dependence
Gabapentin	MEF2A	4205	MEF2A	6	5.34	AI169607	152	-1.96	Up-M	Physical dependence
	HDAC6	10013	HDAC6	7	-4.84	AI411391	1224	1.2	Down-M	Acute, physical dependence
	CTCF	10664	CTCF	8	2.97	AF133731	802	-1.34	Up-IE	Chronic, dependence, physical harm
