# Supplementary material for: A computational strategy for finding novel targets and therapeutic compounds for opioid dependence
Source: PLoS One. 2018 Nov 7;13(11):e0207027. doi: 10.1371/journal.pone.0207027 (PMC6221321; doi:10.1371/journal.pone.0207027)
Supplement: S10 Table — (A) Small compounds negatively correlated with dependence-associated DEGs induced by heroin. (B) Small compounds negatively correlated with the transcription regulators induced by heroin. (XLSX) [file pone.0207027.s011.xlsx]

## Sheet: Sheet1
S10 Table: Small compounds negatively correlated with dependence-associated DEGs and the potential transcription regulators after heroin administration.
(A) Small compounds negatively correlated with dependence-associated DEGs induced by heroin.
Compound	Dep-associated DEGs	EntrezGene ID	Bioset 1 Imported ID	Bioset 1 Rank	Fold Change 1	Bioset 2 Imported ID	Bioset 2 Rank	Fold Change 2	Phase	Harmful Effects associated with DEGs	Fold Change
Prilocaine	DAPK1	1612	DAPK1	8	1.63	211214_s_at	157	-1.31	Up-IE	Acute, intoxication, psychological dependence	1.63
	FAAH	2166	FAAH	18	-1.42	204231_s_at	78	1.38	Down-IE	Acute, dependence, physical harm, pleasure, social harm, social	-1.42
	MPDU1	9526	MPDU1	22	-1.39	209208_at	5	1.79	Down-L	Dependence, health care cost, physical dependence, physical harm, psychological dependence	-1.39
	ACE	1636	ACE	30	1.34	209749_s_at	418	1.22	Up-IE	Acute, dependence, health care cost, physical dependence, physical harm, social	1.34
	CEP350	9857	CEP350	39	1.29	213956_at	108	-1.34	Up-IE	Dependence, health care cost, social harm	1.29
Phenacetin	PLEKHF1	79156	PLEKHF1	7	1.64	1373532_at	597	-1.65	Up-IE	Psychological dependence	1.64
	RPL7L1	285855	RPL7L1	10	1.56	1389013_at	2038	1.29	Up-IE	Dependence, health care cost, physical dependence, physical harm, social harm, social	1.56
	PCSK9	255738	PCSK9	13	1.52	1385640_at	3	-6.68	Up-L	Chronic, conditioned place preference, pleasure, psychological dependence	1.52
	ACSL4	2182	ACSL4	30	-1.34	1387101_at	1973	1.3	Down-M	Conditioned place preference, dependence, health care cost, physical dependence	-1.34
	FEM1C	56929	FEM1C	37	-1.32	1393722_at	178	2.15	Down-M	Health care cost, physical dependence, social harm	-1.32
	EXTL1	2134	EXTL1	48	1.24	1377472_at	237	-2	Up-IE	Dependence, social harm, social	1.24
	SPON2	10417	SPON2	50	1.23	1370847_at	158	-2.21	Up-M	Acute, dependence, health care cost, physical dependence	1.23
	TOR3A	64222	TOR3A	51	-1.21	1372868_at	9	5.49	Down-M	Acute, dependence, health care cost, physical dependence, physical harm, social harm, social	-1.21
	TMTC4	84899	TMTC4	56	1.19	1379541_at	233	-2.01	Up-M	Dependence, health care cost, physical dependence, physical harm	1.19
	FBRSL1	57666	FBRSL1	61	-1.17	1376809_at	1198	1.44	Down-IE	Psychological dependence	-1.17
	EXTL1	2134				1385365_at	1068	-1.47	Up-IE	Dependence, social harm, social
Procyclidine	KLF2	10365	KLF2	3	2.31	219371_s_at	126	-1.23	Up-IE	Conditioned place preference, dependence, health care cost, physical dependence, physical harm	2.31
	FEM1C	56929	FEM1C	37	-1.32	213341_at	108	1.24	Down-M	Health care cost, physical dependence, social harm	-1.32
Spiradoline	PLEKHF1	79156	PLEKHF1	7	1.64	219566_at	153	-1.32	Up-IE	Psychological dependence	1.64
	KIF23	9493	KIF23	25	1.36	204709_s_at	635	1.2	Up-IE	Dependence, health care cost, physical harm, social harm, social	1.36
	CEP350	9857	CEP350	39	1.29	213956_at	44	-1.42	Up-IE	Dependence, health care cost, social harm	1.29
	PTBP3	9991	PTBP3	56	-1.19	214698_at	153	1.32	Down-L	Chronic, conditioned place preference, intoxication, physical dependence, physical harm, psychological dependence	-1.19
Buspirone	NCS1	23413	NCS1	30	1.34	218266_s_at	382	-1.22	Up-IE	Dependence, health care cost, social harm	1.34
	TBC1D2B	23102	TBC1D2B	38	1.31	212796_s_at	89	-1.33	Up-IE	Dependence, health care cost, physical dependence, physical harm, social harm, social	1.31
	SLC35D1	23169	SLC35D1	39	-1.29	209712_at	4	1.49	Down-M	Acute, physical dependence	-1.29
	TOR3A	64222	TOR3A	51	-1.21	218459_at	382	1.22	Down-M	Acute, dependence, health care cost, physical dependence, physical harm, social harm, social	-1.21
(B) Small compounds negatively correlated with the transcription regulators induced by heroin.
Compound	Transcription Regulators	EntrezGene ID	Bioset 1 Imported ID	Bioset 1 Rank	Fold Change 1	Bioset 2 Imported ID	Bioset 2 Rank	Fold Change 2	Phase	Behaviors
Pirlindole	CREB1	1385	CREB1	1	6.52	204312_x_at	139	-1.31	Up-IE	Physical harm, psycho dependence, social harm
	EGR1	1958	EGR1	1	6.52	201694_s_at	80	-1.34	Up-IE	Psycho dependence, social harm
	PHF8	23133	PHF8	1	6.52	212916_at	557	-1.21	Up-IE	Psycho dependence
Alphaxalone	CCNT2	905	CCNT2	1	6.52	214638_s_at	76	-1.35	Up-IE	Psycho dependence
	MAX	4149	MAX	1	6.52	209331_s_at	99	-1.33	Up-IE	Acute, psycho dependence
Amoxapine	CREB1	1385	CREB1	1	6.52	AI598485	2040	-1.52	Up-IE	Physical harm, psycho dependence, social harm
	CTCF	10664	CTCF	1	6.52	AF133731	814	-2.04	Up-IE	Acute, psycho dependence
	EGR1	1958	EGR1	1	6.52	NM_012551	286	-2.79	Up-IE	Psycho dependence, social harm
	PHF8	23133	PHF8	1	6.52	AW144673	136	-3.54	Up-IE	Psycho dependence
Scopolamine Hydrobromide	CCNT2	905	CCNT2	1	6.52	204645_at	239	-1.58	Up-IE	Psycho dependence
	CREB1	1385	CREB1	1	6.52	204312_x_at	420	-1.43	Up-IE	Physical harm, psycho dependence, social harm
	MAX	4149	MAX	1	6.52	214108_at	80	-1.88	Up-IE	Acute, psycho dependence
Meclofenoxate	CCNT2	905	CCNT2	1	6.52	214638_s_at	3736	1.56	Up-IE	Psycho dependence
	CREB1	1385	CREB1	1	6.52	204313_s_at	109	-3.34	Up-IE	Physical harm, psycho dependence, social harm
	CTCF	10664	CTCF	1	6.52	202521_at	5765	-1.37	Up-IE	Acute, psycho dependence
	E2F6	1876	E2F6	1	6.52	203957_at	547	-2.47	Up-IE	Psycho dependence
	EGR1	1958	EGR1	1	6.52	201694_s_at	208	-2.99	Up-IE	Psycho dependence, social harm
	MAX	4149	MAX	1	6.52	209332_s_at	4146	-1.51	Up-IE	Acute, psycho dependence
