# Supplementary material for: A computational strategy for finding novel targets and therapeutic compounds for opioid dependence
Source: PLoS One. 2018 Nov 7;13(11):e0207027. doi: 10.1371/journal.pone.0207027 (PMC6221321; doi:10.1371/journal.pone.0207027)
Supplement: S11 Table — (XLSX) [file pone.0207027.s012.xlsx]

## Sheet: Sheet1
S11 Table. Comparison of the enriched functional terms in this work with those in Piechota, et al. (2011) *
GO terms in Piechota, et al. (2011)	Enriched GO/KEGG terms induced by mophine	Enriched GO/KEGG terms induced by heroin
Protein phosphatase activity	Protein dephosphorylation	Protein autophosphorylation
Apoptosis	Negative regulation of neuron apoptotic process	Regulation of neuron death
	Regulation of programmed cell death	Cell death
Cell cycle	Cell cycle	Cell cycle G2/M phase transition
Regulation of developmental process	Regulation of developmental process	Regulation of cell development
	Cellular developmental process
Cell differentiation		Positive regulation of neuron differentiation
Anatomical structure morphogenesis	Cell projection morphogenesis	Cell morphogenesis involved in neuron differentiation
	Morphogenesis of a branching structure	Anatomical structure morphogenesis
		Positive regulation of axonogenesis
		Regulation of cell morphogenesis
Intracellular signaling cascade	Regulation of signaling
Calcium ion binding	Calcium signaling pathway
	Calcium ion transmembrane transport
	Calcium ion import
Regulation of transcription	Positive regulation of transcription from RNA polymerase II promoter	Positive regulation of transcription from RNA polymerase II promoter
	Regulation of sequence-specific DNA binding transcription factor activity	Regulation of transcription, DNA-templated
Small GTPase mediated signal transduction	Positive regulation of GTPase activity
Transmembrane transporter activity	Regulation of transmembrane transporter activity	Regulation of ion transmembrane transport
	Regulation of ion transmembrane transport	Cation transmembrane transport
	Ion transport
*: Piechota M, Korostynski M, et al. The dissection of transcriptional modules regulated by various drugs of abuse in the mouse striatum. Genome Biol. 2010;11(5):R48.
